# Supplementary material for: A computational study on the influence of antegrade accessory pathway location on the 12-lead electrocardiogram in Wolff–Parkinson–White syndrome
Source: Europace. 2024 Sep 11;27(2):euae223. doi: 10.1093/europace/euae223 (PMC11879338; doi:10.1093/europace/euae223)
Supplement: euae223_Supplementary_Data [file euae223_supplementary_data.zip]

Archive with 2 entries (2 files):
- gillette_2024_wpw.EP-Europace.supplement.submission.pdf
- S5_fig6_video_representation.final.mp4
